# Supplementary material for: Cool Temperature Enhances Growth, Ferulic Acid and Flavonoid Biosynthesis While Inhibiting Polysaccharide Biosynthesis in Angelica sinensis
Source: Molecules. 2022 Jan 5;27(1):320. doi: 10.3390/molecules27010320 (PMC8746531; doi:10.3390/molecules27010320)
Supplement: Supplementary file 1 [file molecules-27-00320-s001.zip]

Archive with 1 entries (1 files):
- molecules-1526119-supplementary.pdf
